# Supplementary material for: THSD1 Is a Multifaceted Regulator in Health and Disease
Source: Biomedicines. 2025 May 24;13(6):1292. doi: 10.3390/biomedicines13061292 (PMC12189160; doi:10.3390/biomedicines13061292)
Supplement: Supplementary file 1 [file biomedicines-13-01292-s001.zip]

Archive with 1 entries (1 files):
- biomedicines-3578304-supplementary.pdf
